# Supplementary material for: ADAM11 a novel regulator of Wnt and BMP4 signaling in neural crest and cancer
Source: Front Cell Dev Biol. 2023 Sep 12;11:1271178. doi: 10.3389/fcell.2023.1271178 (PMC10520719; doi:10.3389/fcell.2023.1271178)
Supplement: Supplementary file 1 [file Presentation1.zip]

Archive with 17 entries (16 files):
- Supplemental material/
- Supplemental material/Table S2.csv
- __MACOSX/Supplemental material/._Table S2.csv
- Supplemental material/Table S3.csv
- __MACOSX/Supplemental material/._Table S3.csv
- Supplemental material/Fig.S1.tif
- __MACOSX/Supplemental material/._Fig.S1.tif
- Supplemental material/Fig.S3.tif
- __MACOSX/Supplemental material/._Fig.S3.tif
- Supplemental material/Table S1.csv
- __MACOSX/Supplemental material/._Table S1.csv
- Supplemental material/Fig.S2.tif
- __MACOSX/Supplemental material/._Fig.S2.tif
- Supplemental material/MovieS1.mov
- __MACOSX/Supplemental material/._MovieS1.mov
- Supplemental material/MovieS2.mov
- __MACOSX/Supplemental material/._MovieS2.mov
