# Supplementary material for: ADAM11 a novel regulator of Wnt and BMP4 signaling in neural crest and cancer
Source: Front Cell Dev Biol. 2023 Sep 12;11:1271178. doi: 10.3389/fcell.2023.1271178 (PMC10520719; doi:10.3389/fcell.2023.1271178)
Supplement: Supplementary file 1 [file Presentation1.zip › Supplemental material/Table S2.csv]

#queryIndex	queryItem	stringId	preferredName	annotation
1	LOC100494633	8364.ENSXETP00000007540	LOC100494633	Semaphorin 3C.
2	LOC100485054	8364.ENSXETP00000029161	LOC100485054	Uveal autoantigen with coiled-coil domains and ankyrin repeats.
4	mdh2	8364.ENSXETP00000026924	mdh2	Malate dehydrogenase.
7	tpi1	8364.ENSXETP00000017944	tpi1	Triosephosphate isomerase; Triosephosphate isomerase is an extremely efficient metabolic enzyme that catalyzes the interconversion between dihydroxyacetone phosphate (DHAP) and D-glyceraldehyde-3-phosphate (G3P) in glycolysis and gluconeogenesis.
10	atp5a1	8364.ENSXETP00000024048	atp5f1a	ATP synthase subunit alpha; Produces ATP from ADP in the presence of a proton gradient across the membrane.
11	atp5a1	8364.ENSXETP00000024048	atp5f1a	ATP synthase subunit alpha; Produces ATP from ADP in the presence of a proton gradient across the membrane.
12	LOC100494633	8364.ENSXETP00000007540	LOC100494633	Semaphorin 3C.
15	eef2.1	8364.ENSXETP00000051203	eef2.1	Tr-type G domain-containing protein.
18	tpi1	8364.ENSXETP00000017944	tpi1	Triosephosphate isomerase; Triosephosphate isomerase is an extremely efficient metabolic enzyme that catalyzes the interconversion between dihydroxyacetone phosphate (DHAP) and D-glyceraldehyde-3-phosphate (G3P) in glycolysis and gluconeogenesis.
19	hspa8	8364.ENSXETP00000047121	hspa8	WD repeat-containing protein 26; Belongs to the heat shock protein 70 family.
20	gpi	8364.ENSXETP00000025771	gpi	Glucose-6-phosphate isomerase; Belongs to the GPI family.
22	prdx2	8364.ENSXETP00000035179	prdx2	SRY-box 4.
23	hbz	8364.ENSXETP00000008273	hbz	Spectrin repeat containing, nuclear envelope 2; Belongs to the globin family.
24	rpsa	8364.ENSXETP00000031435	rpsa	40S ribosomal protein SA; Required for the assembly and/or stability of the 40S ribosomal subunit. Required for the processing of the 20S rRNA- precursor to mature 18S rRNA in a late step of the maturation of 40S ribosomal subunits. Also functions as a cell surface receptor for laminin. Plays a role in cell adhesion to the basement membrane and in the consequent activation of signaling transducti…
25	hadha	8364.ENSXETP00000052341	hadha	Uncharacterized protein; Belongs to the enoyl-CoA hydratase/isomerase family.
26	ppia	8364.ENSXETP00000050828	ppia	Peptidyl-prolyl cis-trans isomerase; PPIases accelerate the folding of proteins. It catalyzes the cis-trans isomerization of proline imidic peptide bonds in oligopeptides; Belongs to the cyclophilin-type PPIase family.
27	atic	8364.ENSXETP00000047010	atic	MGS domain-containing protein.
28	vdac2	8364.ENSXETP00000051156	vdac2	Uncharacterized protein.
30	p4hb	8364.ENSXETP00000002033	p4hb	Protein disulfide-isomerase.
31	acadm	8364.ENSXETP00000012438	ACADM	Acyl-CoA dehydrogenase medium chain.
32	cct5	8364.ENSXETP00000027637	cct5	Chaperonin containing TCP1, subunit 5 (Epsilon).
33	cirbp	8364.ENSXETP00000001803	cirbp	Cold-inducible RNA-binding protein; Cold-inducible mRNA binding protein. Acts cooperatively with elavl1/elrA to stabilize AU-rich element (ARE)-containing mRNAs by binding to themm and inhibiting their deadenylation. Essential for embryonic gastrulation and neural development, acting to maintain the expression of a set of adhesion molecules, and cell movement during embryogenesis. Required for pr…
34	naca.2	8364.ENSXETP00000009603	gucd1	Uncharacterized protein.
35	lrp1	8364.ENSXETP00000023544	LRP1	LDL receptor related protein 1.
