# Supplementary material for: ADAM11 a novel regulator of Wnt and BMP4 signaling in neural crest and cancer
Source: Front Cell Dev Biol. 2023 Sep 12;11:1271178. doi: 10.3389/fcell.2023.1271178 (PMC10520719; doi:10.3389/fcell.2023.1271178)
Supplement: Supplementary file 1 [file Presentation1.zip › Supplemental material/Table S1.csv]

#queryIndex	queryItem	stringId	preferredName	annotation
1	FOXM1	9606.ENSP00000342307	FOXM1	Forkhead box protein M1; Transcriptional factor regulating the expression of cell cycle genes essential for DNA replication and mitosis. Plays a role in the control of cell proliferation. Plays also a role in DNA breaks repair participating in the DNA damage checkpoint response.
2	MED16	9606.ENSP00000325612	MED16	Mediator of RNA polymerase II transcription subunit 16; Component of the Mediator complex, a coactivator involved in the regulated transcription of nearly all RNA polymerase II-dependent genes. Mediator functions as a bridge to convey information from gene- specific regulatory proteins to the basal RNA polymerase II transcription machinery. Mediator is recruited to promoters by direct interaction…
3	MKI67	9606.ENSP00000357643	MKI67	Proliferation marker protein Ki-67; Required to maintain individual mitotic chromosomes dispersed in the cytoplasm following nuclear envelope disassembly. Associates with the surface of the mitotic chromosome, the perichromosomal layer, and covers a substantial fraction of the chromosome surface. Prevents chromosomes from collapsing into a single chromatin mass by forming a steric and electrostat…
4	GATAD2A	9606.ENSP00000384899	GATAD2A	Transcriptional repressor p66-alpha; Transcriptional repressor. Enhances MBD2-mediated repression. Efficient repression requires the presence of GATAD2B.
5	JPH2	9606.ENSP00000362071	JPH2	Junctophilin-2 N-terminal fragment; [Junctophilin-2]: Membrane-binding protein that provides a structural bridge between the plasma membrane and the sarcoplasmic reticulum and is required for normal excitation-contraction coupling in cardiomyocytes. Provides a structural foundation for functional cross-talk between the cell surface and intracellular Ca(2+) release channels by maintaining the 12-1…
6	C4A	9606.ENSP00000396688	C4A	Complement C4-A alpha chain; Non-enzymatic component of C3 and C5 convertases and thus essential for the propagation of the classical complement pathway. Covalently binds to immunoglobulins and immune complexes and enhances the solubilization of immune aggregates and the clearance of IC through CR1 on erythrocytes. C4A isotype is responsible for effective binding to form amide bonds with immune a…
7	RPS3A	9606.ENSP00000346050	RPS3A	40S ribosomal protein S3a; May play a role during erythropoiesis through regulation of transcription factor DDIT3; Belongs to the eukaryotic ribosomal protein eS1 family.
8	PHF2	9606.ENSP00000352185	PHF2	Lysine-specific demethylase PHF2; Lysine demethylase that demethylates both histones and non- histone proteins. Enzymatically inactive by itself, and becomes active following phosphorylation by PKA: forms a complex with ARID5B and mediates demethylation of methylated ARID5B. Demethylation of ARID5B leads to target the PHF2-ARID5B complex to target promoters, where PHF2 mediates demethylation of d…
9	ITGA1	9606.ENSP00000282588	ITGA1	Integrin alpha-1; Integrin alpha-1/beta-1 is a receptor for laminin and collagen. It recognizes the proline-hydroxylated sequence G-F-P-G-E-R in collagen. Involved in anchorage-dependent, negative regulation of EGF-stimulated cell growth.
10	IKBKE	9606.ENSP00000464030	IKBKE	Inhibitor of nuclear factor kappa-B kinase subunit epsilon; Serine/threonine kinase that plays an essential role in regulating inflammatory responses to viral infection, through the activation of the type I IFN, NF-kappa-B and STAT signaling. Also involved in TNFA and inflammatory cytokines, like Interleukin-1, signaling. Following activation of viral RNA sensors, such as RIG-I- like receptors, a…
11	RPS23	9606.ENSP00000296674	RPS23	40S ribosomal protein S23; Component of the ribosome, a large ribonucleoprotein complex responsible for the synthesis of proteins in the cell. The small ribosomal subunit (SSU) binds messenger RNAs (mRNAs) and translates the encoded message by selecting cognate aminoacyl-transfer RNA (tRNA) molecules. The large subunit (LSU) contains the ribosomal catalytic site termed the peptidyl transferase ce…
12	ATXN1	9606.ENSP00000244769	ATXN1	Ataxin-1; Chromatin-binding factor that repress Notch signaling in the absence of Notch intracellular domain by acting as a CBF1 corepressor. Binds to the HEY promoter and might assist, along with NCOR2, RBPJ- mediated repression. Binds RNA in vitro. May be involved in RNA metabolism. In concert with CIC and ATXN1L, involved in brain development (By similarity).
13	LGR5	9606.ENSP00000266674	LGR5	Leucine-rich repeat-containing G-protein coupled receptor 5; Receptor for R-spondins that potentiates the canonical Wnt signaling pathway and acts as a stem cell marker of the intestinal epithelium and the hair follicle. Upon binding to R-spondins (RSPO1, RSPO2, RSPO3 or RSPO4), associates with phosphorylated LRP6 and frizzled receptors that are activated by extracellular Wnt receptors, triggerin…
14	SMARCC2	9606.ENSP00000449396	SMARCC2	SWI/SNF complex subunit SMARCC2; Involved in transcriptional activation and repression of select genes by chromatin remodeling (alteration of DNA-nucleosome topology). Component of SWI/SNF chromatin remodeling complexes that carry out key enzymatic activities, changing chromatin structure by altering DNA-histone contacts within a nucleosome in an ATP-dependent manner. Can stimulate the ATPase act…
15	SYNJ1	9606.ENSP00000409667	SYNJ1	Synaptojanin-1; Phosphatase that acts on various phosphoinositides, including phosphatidylinositol 4-phosphate, phosphatidylinositol (4,5)- bisphosphate and phosphatidylinositol (3,4,5)-trisphosphate. Has a role in clathrin-mediated endocytosis (By similarity). Hydrolyzes PIP2 bound to actin regulatory proteins resulting in the rearrangement of actin filaments downstream of tyrosine kinase and AS…
16	TNK2	9606.ENSP00000371341	TNK2	Activated CDC42 kinase 1; Non-receptor tyrosine-protein and serine/threonine-protein kinase that is implicated in cell spreading and migration, cell survival, cell growth and proliferation. Transduces extracellular signals to cytosolic and nuclear effectors. Phosphorylates AKT1, AR, MCF2, WASL and WWOX. Implicated in trafficking and clathrin-mediated endocytosis through binding to epidermal growt…
17	ELAVL2	9606.ENSP00000369453	ELAVL2	ELAV-like protein 2; RNA-binding protein that binds to the 3' untranslated region (3'UTR) of target mRNAs (By similarity). Seems to recognize a GAAA motif (By similarity). Can bind to its own 3'UTR, the FOS 3'UTR and the ID 3'UTR (By similarity); Belongs to the RRM elav family.
18	SOX3	9606.ENSP00000359567	SOX3	Transcription factor SOX-3; Transcription factor required during the formation of the hypothalamo-pituitary axis. May function as a switch in neuronal development. Keeps neural cells undifferentiated by counteracting the activity of proneural proteins and suppresses neuronal differentiation. Required also within the pharyngeal epithelia for craniofacial morphogenesis. Controls a genetic switch in…
19	SPEG	9606.ENSP00000311684	SPEG	Striated muscle preferentially expressed protein kinase; Isoform 3 may have a role in regulating the growth and differentiation of arterial smooth muscle cells; Belongs to the protein kinase superfamily. CAMK Ser/Thr protein kinase family.
20	TBK1	9606.ENSP00000329967	TBK1	Serine/threonine-protein kinase TBK1; Serine/threonine kinase that plays an essential role in regulating inflammatory responses to foreign agents. Following activation of toll-like receptors by viral or bacterial components, associates with TRAF3 and TANK and phosphorylates interferon regulatory factors (IRFs) IRF3 and IRF7 as well as DDX3X. This activity allows subsequent homodimerization and nu…
21	TSFM	9606.ENSP00000313877	TSFM	Elongation factor Ts, mitochondrial; Associates with the EF-Tu.GDP complex and induces the exchange of GDP to GTP. It remains bound to the aminoacyl-tRNA.EF- Tu.GTP complex up to the GTP hydrolysis stage on the ribosome. Belongs to the EF-Ts family.
22	POC5	9606.ENSP00000410216	POC5	Centrosomal protein POC5; Essential for the assembly of the distal half of centrioles, required for centriole elongation; Belongs to the POC5 family.
23	VWA8	9606.ENSP00000368612	VWA8	Von Willebrand factor A domain-containing protein 8; Exhibits ATPase activity in vitro.
24	ANXA6	9606.ENSP00000346550	ANXA6	Annexin A6; May associate with CD21. May regulate the release of Ca(2+) from intracellular stores; Belongs to the annexin family.
25	MDH2	9606.ENSP00000327070	MDH2	Malate dehydrogenase, mitochondrial; Malate dehydrogenase 2.
26	TRERF1	9606.ENSP00000439689	TRERF1	Transcriptional-regulating factor 1; Binds DNA and activates transcription of CYP11A1. Interaction with CREBBP and EP300 results in a synergistic transcriptional activation of CYP11A1.
27	NHS	9606.ENSP00000369400	NHS	Nance-Horan syndrome protein; May function in cell morphology by maintaining the integrity of the circumferential actin ring and controlling lamellipod formation. Involved in the regulation eye, tooth, brain and craniofacial development; Belongs to the NHS family.
28	KMT2C	9606.ENSP00000262189	KMT2C	Histone-lysine N-methyltransferase 2C; Histone methyltransferase that methylates 'Lys-4' of histone H3. H3 'Lys-4' methylation represents a specific tag for epigenetic transcriptional activation. Central component of the MLL2/3 complex, a coactivator complex of nuclear receptors, involved in transcriptional coactivation. KMT2C/MLL3 may be a catalytic subunit of this complex. May be involved in le…
29	RACGAP1	9606.ENSP00000404190	RACGAP1	Rac GTPase-activating protein 1; Component of the centralspindlin complex that serves as a microtubule-dependent and Rho-mediated signaling required for the myosin contractile ring formation during the cell cycle cytokinesis. Required for proper attachment of the midbody to the cell membrane during cytokinesis. Plays key roles in controlling cell growth and differentiation of hematopoietic cells …
30	RAG1	9606.ENSP00000299440	RAG1	V(D)J recombination-activating protein 1; Catalytic component of the RAG complex, a multiprotein complex that mediates the DNA cleavage phase during V(D)J recombination. V(D)J recombination assembles a diverse repertoire of immunoglobulin and T-cell receptor genes in developing B and T- lymphocytes through rearrangement of different V (variable), in some cases D (diversity), and J (joining) gene …
31	WDR7	9606.ENSP00000254442	WDR7	WD repeat domain 7.
32	MRPS31	9606.ENSP00000315397	MRPS31	Mitochondrial ribosomal protein S31.
33	BMP4	9606.ENSP00000245451	BMP4	Bone morphogenetic protein 4; Induces cartilage and bone formation. Also acts in mesoderm induction, tooth development, limb formation and fracture repair. Acts in concert with PTHLH/PTHRP to stimulate ductal outgrowth during embryonic mammary development and to inhibit hair follicle induction (By similarity).
34	EXOC5	9606.ENSP00000484855	EXOC5	Exocyst complex component 5; Component of the exocyst complex involved in the docking of exocytic vesicles with fusion sites on the plasma membrane.
35	CTTNBP2	9606.ENSP00000160373	CTTNBP2	Cortactin-binding protein 2; Regulates the dendritic spine distribution of CTTN/cortactin in hippocampal neurons, thus controls dendritic spinogenesis and dendritic spine maintenance.
36	MAOB	9606.ENSP00000367309	MAOB	Amine oxidase [flavin-containing] B; Catalyzes the oxidative deamination of biogenic and xenobiotic amines and has important functions in the metabolism of neuroactive and vasoactive amines in the central nervous system and peripheral tissues. MAOB preferentially degrades benzylamine and phenylethylamine; Belongs to the flavin monoamine oxidase family.
37	CYB5R3	9606.ENSP00000354468	CYB5R3	NADH-cytochrome b5 reductase 3 membrane-bound form; Desaturation and elongation of fatty acids, cholesterol biosynthesis, drug metabolism, and, in erythrocyte, methemoglobin reduction.
38	RNMTL1	9606.ENSP00000306080	MRM3	rRNA methyltransferase 3, mitochondrial; S-adenosyl-L-methionine-dependent 2'-O-ribose methyltransferase that catalyzes the formation of 2'-O-methylguanosine at position 1370 (Gm1370) in the 16S mitochondrial large subunit ribosomal RNA (mtLSU rRNA), a conserved modification in the peptidyl transferase domain of the mtLSU rRNA.
39	INTS5	9606.ENSP00000327889	INTS5	Integrator complex subunit 5; Component of the Integrator (INT) complex, a complex involved in the small nuclear RNAs (snRNA) U1 and U2 transcription and in their 3'-box-dependent processing. The Integrator complex is associated with the C-terminal domain (CTD) of RNA polymerase II largest subunit (POLR2A) and is recruited to the U1 and U2 snRNAs genes (Probable). Mediates recruitment of cytoplas…
40	CHAT	9606.ENSP00000337103	CHAT	Choline O-acetyltransferase; Catalyzes the reversible synthesis of acetylcholine (ACh) from acetyl CoA and choline at cholinergic synapses. Belongs to the carnitine/choline acetyltransferase family.
41	IRGQ	9606.ENSP00000387535	IRGQ	Immunity-related GTPase family Q protein; Immunity related GTPase Q; Belongs to the TRAFAC class dynamin-like GTPase superfamily. IRG family.
42	FGFR3	9606.ENSP00000339824	FGFR3	Fibroblast growth factor receptor 3; Tyrosine-protein kinase that acts as cell-surface receptor for fibroblast growth factors and plays an essential role in the regulation of cell proliferation, differentiation and apoptosis. Plays an essential role in the regulation of chondrocyte differentiation, proliferation and apoptosis, and is required for normal skeleton development. Regulates both osteog…
43	VIT	9606.ENSP00000368544	VIT	Vitrin; Promotes matrix assembly and cell adhesiveness. Plays a role in spinal cord formation by regulating the proliferation and differentiation of neural stem cells.
44	RBBP8	9606.ENSP00000382628	RBBP8	DNA endonuclease RBBP8; Endonuclease that cooperates with the MRE11-RAD50-NBN (MRN) complex in DNA-end resection, the first step of double-strand break (DSB) repair through the homologous recombination (HR) pathway. HR is restricted to S and G2 phases of the cell cycle and preferentially repairs DSBs resulting from replication fork collapse. Key determinant of DSB repair pathway choice, as it com…
45	KIAA1468	9606.ENSP00000256858	RELCH	RAB11-binding protein RELCH; Regulates intracellular cholesterol distribution from recycling endosomes to the trans-Golgi network through interactions with RAB11 and OSBP. Functions in membrane tethering and promotes OSBP-mediated cholesterol transfer between RAB11-bound recycling endosomes and OSBP-bound Golgi-like membranes.
46	TMEM209	9606.ENSP00000380747	TMEM209	Transmembrane protein 209.
47	PARD3	9606.ENSP00000363921	PARD3	Partitioning defective 3 homolog; Adapter protein involved in asymmetrical cell division and cell polarization processes. Seems to play a central role in the formation of epithelial tight junctions. Targets the phosphatase PTEN to cell junctions (By similarity). Involved in Schwann cell peripheral myelination (By similarity). Association with PARD6B may prevent the interaction of PARD3 with F11R/…
48	FZD5	9606.ENSP00000354607	FZD5	Frizzled-5; Receptor for Wnt proteins. Can activate WNT2, WNT10B, WNT5A, but not WNT2B or WNT4 (in vitro); the in vivo situation may be different since not all of these are known to be coexpressed (By similarity). In neurons, activation of WNT7A promotes formation of synapses. Functions in the canonical Wnt/beta-catenin signaling pathway. The canonical Wnt/beta-catenin signaling pathway leads to …
49	TEX10	9606.ENSP00000364037	TEX10	Testis-expressed protein 10; Functions as a component of the Five Friends of Methylated CHTOP (5FMC) complex; the 5FMC complex is recruited to ZNF148 by methylated CHTOP, leading to desumoylation of ZNF148 and subsequent transactivation of ZNF148 target genes. Component of the PELP1 complex involved in the nucleolar steps of 28S rRNA maturation and the subsequent nucleoplasmic transit of the pre-…
50	MEX3D	9606.ENSP00000384398	MEX3D	RNA-binding protein MEX3D; RNA binding protein, may be involved in post-transcriptional regulatory mechanisms.
51	DPP3	9606.ENSP00000440502	DPP3	Dipeptidyl peptidase 3; Cleaves and degrades bioactive peptides, including angiotensin, Leu-enkephalin and Met-enkephalin. Also cleaves Arg-Arg-beta-naphthylamide (in vitro).
52	RAP1GAP	9606.ENSP00000363895	RAP1GAP	Rap1 GTPase-activating protein 1; GTPase activator for the nuclear Ras-related regulatory protein RAP-1A (KREV-1), converting it to the putatively inactive GDP- bound state.
53	INTS12	9606.ENSP00000415433	INTS12	Integrator complex subunit 12; Component of the Integrator complex, a complex involved in the small nuclear RNAs (snRNA) U1 and U2 transcription and in their 3'- box-dependent processing. The Integrator complex is associated with the C-terminal domain (CTD) of RNA polymerase II largest subunit (POLR2A) and is recruited to the U1 and U2 snRNAs genes. Mediates recruitment of cytoplasmic dynein to t…
54	CPT2	9606.ENSP00000360541	CPT2	Carnitine O-palmitoyltransferase 2, mitochondrial; Carnitine palmitoyltransferase 2.
55	HK1	9606.ENSP00000494664	HK1	Hexokinase-1; Catalyzes the phosphorylation of various hexoses, such as D- glucose, D-glucosamine, D-fructose, D-mannose and 2-deoxy-D-glucose, to hexose 6-phosphate (D-glucose 6-phosphate, D-glucosamine 6-phosphate, D-fructose 6-phosphate, D-mannose 6-phosphate and 2-deoxy-D-glucose 6- phosphate, respectively). Does not phosphorylate N-acetyl-D-glucosamine. Mediates the initial step of glycolysi…
56	SETD3	9606.ENSP00000327436	SETD3	Actin-histidine N-methyltransferase; Protein-histidine N-methyltransferase that specifically mediates methylation of actin at 'His-73'. Histidine methylation of actin is required for smooth muscle contraction of the laboring uterus during delivery. Does not have protein-lysine N- methyltransferase activity and probably only catalyzes histidine methylation of actin.
57	FMNL1	9606.ENSP00000329219	FMNL1	Formin-like protein 1; May play a role in the control of cell motility and survival of macrophages (By similarity). Plays a role in the regulation of cell morphology and cytoskeletal organization. Required in the cortical actin filament dynamics and cell shape; Belongs to the formin homology family.
58	PHAX	9606.ENSP00000297540	PHAX	Phosphorylated adapter RNA export protein; A phosphoprotein adapter involved in the XPO1-mediated U snRNA export from the nucleus. Bridge components required for U snRNA export, the cap binding complex (CBC)-bound snRNA on the one hand and the GTPase Ran in its active GTP-bound form together with the export receptor XPO1 on the other. Its phosphorylation in the nucleus is required for U snRNA exp…
59	SLIT1	9606.ENSP00000266058	SLIT1	Slit homolog 1 protein; Thought to act as molecular guidance cue in cellular migration, and function appears to be mediated by interaction with roundabout homolog receptors. During neural development involved in axonal navigation at the ventral midline of the neural tube and projection of axons to different regions (By similarity). SLIT1 and SLIT2 together seem to be essential for midline guidanc…
60	PPFIBP1	9606.ENSP00000314724	PPFIBP1	Liprin-beta-1; May regulate the disassembly of focal adhesions. Did not bind receptor-like tyrosine phosphatases type 2A. Belongs to the liprin family. Liprin-beta subfamily.
